# Supplementary material for: Empirical comparison of structure-based pathway methods
Source: Brief Bioinform. 2015 Jul 21;17(2):336–45. doi: 10.1093/bib/bbv049 (PMC4793894; doi:10.1093/bib/bbv049)
Supplement: Supplementary Data [file supp_bbv049_suppl_data.zip]

Archive with 4 entries (4 files):
- Supplementary Table 3 All T1D results.xlsx
- Supplementary Table 4 Scores.xlsx
- Supplementary Table 1 All Artificial results.xlsx
- Supplementary Table 2 All CCRCC results.xlsx
