# Supplementary material for: Empirical comparison of structure-based pathway methods
Source: Brief Bioinform. 2015 Jul 21;17(2):336–45. doi: 10.1093/bib/bbv049 (PMC4793894; doi:10.1093/bib/bbv049)
Supplement: Supplementary Data [file supp_bbv049_suppl_data.zip › Supplementary Table 3 All T1D results.xlsx]

## Sheet: SPIA
	D1	D2	D3	D4	D1	D2	D3	D4	D1	D2	D3	D4	D1	D2	D3	D4
	1log2	1log2	1log2	1log2	original	original	original	original	original	original	original	original	1log2	1log2	1log2	1log2
	ROTS	ROTS	ROTS	ROTS	ROTS	ROTS	ROTS	ROTS	Limma	Limma	Limma	Limma	Limma	Limma	Limma	Limma
hsa03018																	RNA degradation
hsa03320																	PPAR signaling pathway
hsa04010																	MAPK signaling pathway
hsa04012			X												X		ErbB signaling pathway
hsa04020																	Calcium signaling pathway
hsa04060																	Cytokine-cytokine receptor interaction
hsa04062																	Chemokine signaling pathway
hsa04080															X		Neuroactive ligand-receptor interaction
hsa04110						X											Cell cycle
hsa04114																	Oocyte meiosis
hsa04115																	p53 signaling pathway
hsa04130																	SNARE interactions in vesicular transport
hsa04140																	Regulation of autophagy
hsa04142																	Lysosome
hsa04150																	mTOR signaling pathway
hsa04210																	Apoptosis
hsa04270																	Vascular smooth muscle contraction
hsa04310																	Wnt signaling pathway
hsa04320				X													Dorso-ventral axis formation
hsa04330																	Notch signaling pathway
hsa04340																	Hedgehog signaling pathway
hsa04350																	TGF-beta signaling pathway
hsa04360																	Axon guidance
hsa04370																	VEGF signaling pathway
hsa04510																	Focal adhesion
hsa04512																	ECM-receptor interaction
hsa04530																	Tight junction
hsa04540				X													Gap junction
hsa04610																	Complement and coagulation cascades
hsa04612		X		X				X									Antigen processing and presentation
hsa04620																	Toll-like receptor signaling pathway
hsa04621																	NOD-like receptor signaling pathway
hsa04622																	RIG-I-like receptor signaling pathway
hsa04623																	Cytosolic DNA-sensing pathway
hsa04630																	Jak-STAT signaling pathway
hsa04650				X				X									Natural killer cell mediated cytotoxicity
hsa04660																	T cell receptor signaling pathway
hsa04662				X													B cell receptor signaling pathway
hsa04664																	Fc epsilon RI signaling pathway
hsa04666				X													Fc gamma R-mediated phagocytosis
hsa04670				X													Leukocyte transendothelial migration
hsa04672		X															Intestinal immune network for IgA production
hsa04710																	Circadian rhythm
hsa04720																	Long-term potentiation
hsa04722																	Neurotrophin signaling pathway
hsa04730																	Long-term depression
hsa04740																	Olfactory transduction
hsa04742																	Taste transduction
hsa04810								X									Regulation of actin cytoskeleton
hsa04910																	Insulin signaling pathway
hsa04912				X													GnRH signaling pathway
hsa04914																	Progesterone-mediated oocyte maturation
hsa04916																	Melanogenesis
hsa04920																	Adipocytokine signaling pathway
hsa04930																	Type II diabetes mellitus
hsa04950																	Maturity onset diabetes of the young
hsa04960																	Aldosterone-regulated sodium reabsorption
hsa05010																	Alzheimer's disease
hsa05012																	Parkinson's disease
hsa05014																	Amyotrophic lateral sclerosis (ALS)
hsa05016																	Huntington's disease
hsa05020																	Prion diseases
hsa05110																	Vibrio cholerae infection
hsa05120																	Epithelial cell signaling in Helicobacter pylori infec
hsa05130																	Pathogenic Escherichia coli infection
hsa05200																	Pathways in cancer
hsa05210																	Colorectal cancer
hsa05211																	Renal cell carcinoma
hsa05212																	Pancreatic cancer
hsa05213																	Endometrial cancer
hsa05214																	Glioma
hsa05215																	Prostate cancer
hsa05216																	Thyroid cancer
hsa05217																	Basal cell carcinoma
hsa05218																	Melanoma
hsa05219																	Bladder cancer
hsa05220																	Chronic myeloid leukemia
hsa05221																	Acute myeloid leukemia
hsa05222																	Small cell lung cancer
hsa05223																	Non-small cell lung cancer
hsa05320		X						X									Autoimmune thyroid disease
hsa05322		X															Systemic lupus erythematosus
hsa05330		X		X				X									Allograft rejection
hsa05412																	Arrhythmogenic right ventricular cardiomyopathy (ARVC)
hsa05414																	Dilated cardiomyopathy
hsa05416		X		X				X									Viral myocarditis

## Sheet: CePa
	D1	D2	D3	D4	D1	D2	D3	D4	D1	D2	D3	D4	D1	D2	D3	D4
	1log2	1log2	1log2	1log2	original	original	original	original	original	original	original	original	1log2	1log2	1log2	1log2
	ROTS	ROTS	ROTS	ROTS	ROTS	ROTS	ROTS	ROTS	Limma	Limma	Limma	Limma	Limma	Limma	Limma	Limma
hsa03018																	RNA degradation
hsa03320																	PPAR signaling pathway
hsa04010																	MAPK signaling pathway
hsa04012																	ErbB signaling pathway
hsa04020																	Calcium signaling pathway
hsa04060																	Cytokine-cytokine receptor interaction
hsa04062				X													Chemokine signaling pathway
hsa04080																	Neuroactive ligand-receptor interaction
hsa04110						X											Cell cycle
hsa04114						X											Oocyte meiosis
hsa04115																	p53 signaling pathway
hsa04130																	SNARE interactions in vesicular transport
hsa04140																	Regulation of autophagy
hsa04142																	Lysosome
hsa04150																	mTOR signaling pathway
hsa04210																	Apoptosis
hsa04270																	Vascular smooth muscle contraction
hsa04310																	Wnt signaling pathway
hsa04320																	Dorso-ventral axis formation
hsa04330																	Notch signaling pathway
hsa04340																	Hedgehog signaling pathway
hsa04350																	TGF-beta signaling pathway
hsa04360																	Axon guidance
hsa04370																	VEGF signaling pathway
hsa04510																	Focal adhesion
hsa04512																	ECM-receptor interaction
hsa04530				X													Tight junction
hsa04540																	Gap junction
hsa04610																	Complement and coagulation cascades
hsa04612																	Antigen processing and presentation
hsa04620																	Toll-like receptor signaling pathway
hsa04621																	NOD-like receptor signaling pathway
hsa04622																	RIG-I-like receptor signaling pathway
hsa04623																	Cytosolic DNA-sensing pathway
hsa04630				X													Jak-STAT signaling pathway
hsa04650				X													Natural killer cell mediated cytotoxicity
hsa04660																	T cell receptor signaling pathway
hsa04662				X													B cell receptor signaling pathway
hsa04664																	Fc epsilon RI signaling pathway
hsa04666																	Fc gamma R-mediated phagocytosis
hsa04670																	Leukocyte transendothelial migration
hsa04672																	Intestinal immune network for IgA production
hsa04710																	Circadian rhythm
hsa04720																	Long-term potentiation
hsa04722																	Neurotrophin signaling pathway
hsa04730																	Long-term depression
hsa04740																	Olfactory transduction
hsa04742																	Taste transduction
hsa04810				X													Regulation of actin cytoskeleton
hsa04910																	Insulin signaling pathway
hsa04912																	GnRH signaling pathway
hsa04914																	Progesterone-mediated oocyte maturation
hsa04916																	Melanogenesis
hsa04920																	Adipocytokine signaling pathway
hsa04930																	Type II diabetes mellitus
hsa04950																	Maturity onset diabetes of the young
hsa04960																	Aldosterone-regulated sodium reabsorption
hsa05010																	Alzheimer's disease
hsa05012																	Parkinson's disease
hsa05014																	Amyotrophic lateral sclerosis (ALS)
hsa05016																	Huntington's disease
hsa05020																	Prion diseases
hsa05110																	Vibrio cholerae infection
hsa05120																	Epithelial cell signaling in Helicobacter pylori infec
hsa05130																	Pathogenic Escherichia coli infection
hsa05200																	Pathways in cancer
hsa05210																	Colorectal cancer
hsa05211																	Renal cell carcinoma
hsa05212															X		Pancreatic cancer
hsa05213																	Endometrial cancer
hsa05214																	Glioma
hsa05215																	Prostate cancer
hsa05216																	Thyroid cancer
hsa05217																	Basal cell carcinoma
hsa05218																	Melanoma
hsa05219																	Bladder cancer
hsa05220																	Chronic myeloid leukemia
hsa05221																	Acute myeloid leukemia
hsa05222															X		Small cell lung cancer
hsa05223																	Non-small cell lung cancer
hsa05320																	Autoimmune thyroid disease
hsa05322																	Systemic lupus erythematosus
hsa05330																	Allograft rejection
hsa05412																	Arrhythmogenic right ventricular cardiomyopathy (ARVC)
hsa05414																	Dilated cardiomyopathy
hsa05416																	Viral myocarditis

## Sheet: NetGSA
	D1	D2	D3	D4
	1log2	1log2	1log2	1log2
hsa03018					RNA degradation
hsa03320					PPAR signaling pathway
hsa04010					MAPK signaling pathway
hsa04012					ErbB signaling pathway
hsa04020					Calcium signaling pathway
hsa04060					Cytokine-cytokine receptor interaction
hsa04062					Chemokine signaling pathway
hsa04080					Neuroactive ligand-receptor interaction
hsa04110					Cell cycle
hsa04114					Oocyte meiosis
hsa04115					p53 signaling pathway
hsa04130					SNARE interactions in vesicular transport
hsa04140					Regulation of autophagy
hsa04142					Lysosome
hsa04150					mTOR signaling pathway
hsa04210					Apoptosis
hsa04270					Vascular smooth muscle contraction
hsa04310					Wnt signaling pathway
hsa04320					Dorso-ventral axis formation
hsa04330					Notch signaling pathway
hsa04340					Hedgehog signaling pathway
hsa04350					TGF-beta signaling pathway
hsa04360					Axon guidance
hsa04370					VEGF signaling pathway
hsa04510					Focal adhesion
hsa04512					ECM-receptor interaction
hsa04530					Tight junction
hsa04540					Gap junction
hsa04610					Complement and coagulation cascades
hsa04612					Antigen processing and presentation
hsa04620					Toll-like receptor signaling pathway
hsa04621					NOD-like receptor signaling pathway
hsa04622					RIG-I-like receptor signaling pathway
hsa04623					Cytosolic DNA-sensing pathway
hsa04630					Jak-STAT signaling pathway
hsa04650					Natural killer cell mediated cytotoxicity
hsa04660					T cell receptor signaling pathway
hsa04662					B cell receptor signaling pathway
hsa04664					Fc epsilon RI signaling pathway
hsa04666					Fc gamma R-mediated phagocytosis
hsa04670					Leukocyte transendothelial migration
hsa04672					Intestinal immune network for IgA production
hsa04710					Circadian rhythm
hsa04720					Long-term potentiation
hsa04722					Neurotrophin signaling pathway
hsa04730					Long-term depression
hsa04740					Olfactory transduction
hsa04742					Taste transduction
hsa04810					Regulation of actin cytoskeleton
hsa04910					Insulin signaling pathway
hsa04912					GnRH signaling pathway
hsa04914					Progesterone-mediated oocyte maturation
hsa04916					Melanogenesis
hsa04920					Adipocytokine signaling pathway
hsa04930					Type II diabetes mellitus
hsa04950					Maturity onset diabetes of the young
hsa04960					Aldosterone-regulated sodium reabsorption
hsa05010					Alzheimer's disease
hsa05012					Parkinson's disease
hsa05014					Amyotrophic lateral sclerosis (ALS)
hsa05016					Huntington's disease
hsa05020					Prion diseases
hsa05110					Vibrio cholerae infection
hsa05120					Epithelial cell signaling in Helicobacter pylori infec
hsa05130					Pathogenic Escherichia coli infection
hsa05200					Pathways in cancer
hsa05210					Colorectal cancer
hsa05211					Renal cell carcinoma
hsa05212					Pancreatic cancer
hsa05213					Endometrial cancer
hsa05214					Glioma
hsa05215					Prostate cancer
hsa05216					Thyroid cancer
hsa05217					Basal cell carcinoma
hsa05218					Melanoma
hsa05219					Bladder cancer
hsa05220					Chronic myeloid leukemia
hsa05221					Acute myeloid leukemia
hsa05222					Small cell lung cancer
hsa05223					Non-small cell lung cancer
hsa05320					Autoimmune thyroid disease
hsa05322					Systemic lupus erythematosus
hsa05330					Allograft rejection
hsa05412					Arrhythmogenic right ventricular cardiomyopathy (ARVC)
hsa05414					Dilated cardiomyopathy
hsa05416					Viral myocarditis

## Sheet: DAVID
	D1	D2	D3	D4	D1	D2	D3	D4	D1	D2	D3	D4	D1	D2	D3	D4
	1log2	1log2	1log2	1log2	original	original	original	original	original	original	original	original	1log2	1log2	1log2	1log2
	ROTS	ROTS	ROTS	ROTS	ROTS	ROTS	ROTS	ROTS	Limma	Limma	Limma	Limma	Limma	Limma	Limma	Limma
hsa03018																	RNA degradation
hsa03320																	PPAR signaling pathway
hsa04010																	MAPK signaling pathway
hsa04012																	ErbB signaling pathway
hsa04020																	Calcium signaling pathway
hsa04060																	Cytokine-cytokine receptor interaction
hsa04062																	Chemokine signaling pathway
hsa04080																	Neuroactive ligand-receptor interaction
hsa04110																	Cell cycle
hsa04114																	Oocyte meiosis
hsa04115																	p53 signaling pathway
hsa04130																	SNARE interactions in vesicular transport
hsa04140																	Regulation of autophagy
hsa04142																	Lysosome
hsa04150																	mTOR signaling pathway
hsa04210																	Apoptosis
hsa04270																	Vascular smooth muscle contraction
hsa04310																	Wnt signaling pathway
hsa04320																	Dorso-ventral axis formation
hsa04330																	Notch signaling pathway
hsa04340																	Hedgehog signaling pathway
hsa04350																	TGF-beta signaling pathway
hsa04360																	Axon guidance
hsa04370																	VEGF signaling pathway
hsa04510																	Focal adhesion
hsa04512																	ECM-receptor interaction
hsa04530																	Tight junction
hsa04540																	Gap junction
hsa04610																	Complement and coagulation cascades
hsa04612																	Antigen processing and presentation
hsa04620																	Toll-like receptor signaling pathway
hsa04621																	NOD-like receptor signaling pathway
hsa04622																	RIG-I-like receptor signaling pathway
hsa04623																	Cytosolic DNA-sensing pathway
hsa04630																	Jak-STAT signaling pathway
hsa04650																	Natural killer cell mediated cytotoxicity
hsa04660																	T cell receptor signaling pathway
hsa04662																	B cell receptor signaling pathway
hsa04664																	Fc epsilon RI signaling pathway
hsa04666																	Fc gamma R-mediated phagocytosis
hsa04670																	Leukocyte transendothelial migration
hsa04672																	Intestinal immune network for IgA production
hsa04710																	Circadian rhythm
hsa04720																	Long-term potentiation
hsa04722																	Neurotrophin signaling pathway
hsa04730																	Long-term depression
hsa04740																	Olfactory transduction
hsa04742																	Taste transduction
hsa04810																	Regulation of actin cytoskeleton
hsa04910																	Insulin signaling pathway
hsa04912																	GnRH signaling pathway
hsa04914																	Progesterone-mediated oocyte maturation
hsa04916																	Melanogenesis
hsa04920																	Adipocytokine signaling pathway
hsa04930																	Type II diabetes mellitus
hsa04950																	Maturity onset diabetes of the young
hsa04960																	Aldosterone-regulated sodium reabsorption
hsa05010																	Alzheimer's disease
hsa05012																	Parkinson's disease
hsa05014																	Amyotrophic lateral sclerosis (ALS)
hsa05016																	Huntington's disease
hsa05020																	Prion diseases
hsa05110																	Vibrio cholerae infection
hsa05120																	Epithelial cell signaling in Helicobacter pylori infec
hsa05130																	Pathogenic Escherichia coli infection
hsa05200																	Pathways in cancer
hsa05210																	Colorectal cancer
hsa05211																	Renal cell carcinoma
hsa05212																	Pancreatic cancer
hsa05213																	Endometrial cancer
hsa05214																	Glioma
hsa05215																	Prostate cancer
hsa05216																	Thyroid cancer
hsa05217																	Basal cell carcinoma
hsa05218																	Melanoma
hsa05219																	Bladder cancer
hsa05220																	Chronic myeloid leukemia
hsa05221																	Acute myeloid leukemia
hsa05222																	Small cell lung cancer
hsa05223																	Non-small cell lung cancer
hsa05320																	Autoimmune thyroid disease
hsa05322																	Systemic lupus erythematosus
hsa05330																	Allograft rejection
hsa05412																	Arrhythmogenic right ventricular cardiomyopathy (ARVC)
hsa05414																	Dilated cardiomyopathy
hsa05416								X									Viral myocarditis

## Sheet: GSEA
	D1	D2	D3	D4
	original	original	original	original
hsa03018					RNA degradation
hsa03320					PPAR signaling pathway
hsa04010					MAPK signaling pathway
hsa04012					ErbB signaling pathway
hsa04020					Calcium signaling pathway
hsa04060					Cytokine-cytokine receptor interaction
hsa04062					Chemokine signaling pathway
hsa04080					Neuroactive ligand-receptor interaction
hsa04110					Cell cycle
hsa04114					Oocyte meiosis
hsa04115					p53 signaling pathway
hsa04130					SNARE interactions in vesicular transport
hsa04140					Regulation of autophagy
hsa04142					Lysosome
hsa04150					mTOR signaling pathway
hsa04210					Apoptosis
hsa04270					Vascular smooth muscle contraction
hsa04310					Wnt signaling pathway
hsa04320					Dorso-ventral axis formation
hsa04330					Notch signaling pathway
hsa04340					Hedgehog signaling pathway
hsa04350					TGF-beta signaling pathway
hsa04360					Axon guidance
hsa04370					VEGF signaling pathway
hsa04510					Focal adhesion
hsa04512					ECM-receptor interaction
hsa04530					Tight junction
hsa04540					Gap junction
hsa04610					Complement and coagulation cascades
hsa04612					Antigen processing and presentation
hsa04620					Toll-like receptor signaling pathway
hsa04621					NOD-like receptor signaling pathway
hsa04622					RIG-I-like receptor signaling pathway
hsa04623					Cytosolic DNA-sensing pathway
hsa04630					Jak-STAT signaling pathway
hsa04650					Natural killer cell mediated cytotoxicity
hsa04660					T cell receptor signaling pathway
hsa04662					B cell receptor signaling pathway
hsa04664					Fc epsilon RI signaling pathway
hsa04666					Fc gamma R-mediated phagocytosis
hsa04670					Leukocyte transendothelial migration
hsa04672					Intestinal immune network for IgA production
hsa04710					Circadian rhythm
hsa04720					Long-term potentiation
hsa04722					Neurotrophin signaling pathway
hsa04730					Long-term depression
hsa04740					Olfactory transduction
hsa04742					Taste transduction
hsa04810					Regulation of actin cytoskeleton
hsa04910					Insulin signaling pathway
hsa04912					GnRH signaling pathway
hsa04914					Progesterone-mediated oocyte maturation
hsa04916					Melanogenesis
hsa04920					Adipocytokine signaling pathway
hsa04930					Type II diabetes mellitus
hsa04950					Maturity onset diabetes of the young
hsa04960					Aldosterone-regulated sodium reabsorption
hsa05010					Alzheimer's disease
hsa05012					Parkinson's disease
hsa05014					Amyotrophic lateral sclerosis (ALS)
hsa05016					Huntington's disease
hsa05020					Prion diseases
hsa05110					Vibrio cholerae infection
hsa05120					Epithelial cell signaling in Helicobacter pylori infec
hsa05130					Pathogenic Escherichia coli infection
hsa05200					Pathways in cancer
hsa05210					Colorectal cancer
hsa05211					Renal cell carcinoma
hsa05212					Pancreatic cancer
hsa05213					Endometrial cancer
hsa05214					Glioma
hsa05215					Prostate cancer
hsa05216					Thyroid cancer
hsa05217					Basal cell carcinoma
hsa05218					Melanoma
hsa05219					Bladder cancer
hsa05220					Chronic myeloid leukemia
hsa05221					Acute myeloid leukemia
hsa05222					Small cell lung cancer
hsa05223					Non-small cell lung cancer
hsa05320					Autoimmune thyroid disease
hsa05322					Systemic lupus erythematosus
hsa05330					Allograft rejection
hsa05412					Arrhythmogenic right ventricular cardiomyopathy (ARVC)
hsa05414					Dilated cardiomyopathy
hsa05416					Viral myocarditis

## Sheet: Pathifier
	D1	D2	D3	D4	D1	D2	D3	D4
	1log2	1log2	1log2	1log2	1log2	1log2	1log2	1log2
	ROTS	ROTS	ROTS	ROTS	Limma	Limma	Limma	Limma
hsa03018		X	X				X		RNA degradation
hsa03320		X	X				X		PPAR signaling pathway
hsa04010		X	X				X		MAPK signaling pathway
hsa04012			X				X		ErbB signaling pathway
hsa04020		X	X				X		Calcium signaling pathway
hsa04060		X	X				X		Cytokine-cytokine receptor interaction
hsa04062		X	X				X		Chemokine signaling pathway
hsa04080		X	X				X		Neuroactive ligand-receptor interaction
hsa04110			X				X		Cell cycle
hsa04114		X	X				X		Oocyte meiosis
hsa04115		X	X				X		p53 signaling pathway
hsa04130		X	X			X	X		SNARE interactions in vesicular transport
hsa04140			X				X		Regulation of autophagy
hsa04142		X	X				X		Lysosome
hsa04150			X				X		mTOR signaling pathway
hsa04210			X				X		Apoptosis
hsa04270		X	X				X		Vascular smooth muscle contraction
hsa04310			X				X		Wnt signaling pathway
hsa04320									Dorso-ventral axis formation
hsa04330		X	X						Notch signaling pathway
hsa04340		X	X				X		Hedgehog signaling pathway
hsa04350			X				X		TGF-beta signaling pathway
hsa04360			X				X		Axon guidance
hsa04370			X				X		VEGF signaling pathway
hsa04510			X				X		Focal adhesion
hsa04512			X				X		ECM-receptor interaction
hsa04530		X	X				X		Tight junction
hsa04540			X				X		Gap junction
hsa04610			X				X		Complement and coagulation cascades
hsa04612		X	X				X		Antigen processing and presentation
hsa04620			X				X		Toll-like receptor signaling pathway
hsa04621		X	X				X		NOD-like receptor signaling pathway
hsa04622			X				X		RIG-I-like receptor signaling pathway
hsa04623			X				X		Cytosolic DNA-sensing pathway
hsa04630			X				X		Jak-STAT signaling pathway
hsa04650			X				X		Natural killer cell mediated cytotoxicity
hsa04660		X	X				X		T cell receptor signaling pathway
hsa04662			X				X		B cell receptor signaling pathway
hsa04664			X				X		Fc epsilon RI signaling pathway
hsa04666		X	X				X		Fc gamma R-mediated phagocytosis
hsa04670			X				X		Leukocyte transendothelial migration
hsa04672		X	X				X		Intestinal immune network for IgA production
hsa04710		X	X			X	X		Circadian rhythm
hsa04720			X				X		Long-term potentiation
hsa04722		X	X				X		Neurotrophin signaling pathway
hsa04730			X				X		Long-term depression
hsa04740		X	X				X		Olfactory transduction
hsa04742			X				X		Taste transduction
hsa04810	X		X				X		Regulation of actin cytoskeleton
hsa04910		X	X				X		Insulin signaling pathway
hsa04912		X	X				X		GnRH signaling pathway
hsa04914		X	X				X		Progesterone-mediated oocyte maturation
hsa04916			X				X		Melanogenesis
hsa04920			X				X		Adipocytokine signaling pathway
hsa04930			X				X		Type II diabetes mellitus
hsa04950			X				X		Maturity onset diabetes of the young
hsa04960			X				X		Aldosterone-regulated sodium reabsorption
hsa05010		X	X				X		Alzheimer's disease
hsa05012		X	X				X		Parkinson's disease
hsa05014									Amyotrophic lateral sclerosis (ALS)
hsa05016			X				X		Huntington's disease
hsa05020			X				X		Prion diseases
hsa05110			X				X		Vibrio cholerae infection
hsa05120		X	X				X		Epithelial cell signaling in Helicobacter pylori infec
hsa05130			X				X		Pathogenic Escherichia coli infection
hsa05200		X	X				X		Pathways in cancer
hsa05210		X	X				X		Colorectal cancer
hsa05211		X	X				X		Renal cell carcinoma
hsa05212		X	X				X		Pancreatic cancer
hsa05213		X	X				X		Endometrial cancer
hsa05214		X	X				X		Glioma
hsa05215		X	X				X		Prostate cancer
hsa05216		X	X				X		Thyroid cancer
hsa05217		X	X				X		Basal cell carcinoma
hsa05218		X	X				X		Melanoma
hsa05219		X	X				X		Bladder cancer
hsa05220			X				X		Chronic myeloid leukemia
hsa05221			X				X		Acute myeloid leukemia
hsa05222			X				X		Small cell lung cancer
hsa05223		X	X				X		Non-small cell lung cancer
hsa05320		X	X			X	X		Autoimmune thyroid disease
hsa05322		X	X				X		Systemic lupus erythematosus
hsa05330		X	X				X		Allograft rejection
hsa05412			X				X		Arrhythmogenic right ventricular cardiomyopathy (ARVC)
hsa05414		X	X				X		Dilated cardiomyopathy
hsa05416		X	X			X	X		Viral myocarditis

## Sheet: Read me
	This Excel file contains information about significant pathways with T1D data sets, where D1 = GSE51058, D2 = GSE30211, D3 = GSE9006 and D4 = TABM666
	General format of these result tables
	row1:	Data sets
	row2:	Scaled data or not (original = unscaled, 1log2 = logarithm scaled)
	row3:	Limma or ROTS used to detect DE genes if applicable
	rest:	First column is a KEGG id of pathway and the last one is the name of corresponding pathway. Others are X if FDR of the pathway is less than 0.05 and empty otherwise.
