# Supplementary material for: Empirical comparison of structure-based pathway methods
Source: Brief Bioinform. 2015 Jul 21;17(2):336–45. doi: 10.1093/bib/bbv049 (PMC4793894; doi:10.1093/bib/bbv049)
Supplement: Supplementary Data [file supp_bbv049_suppl_data.zip › Supplementary Table 4 Scores.xlsx]

## Sheet: Sheet1
	CCRCC		Method	DE genes with	Scaling	Score		T1D		Method	DE genes with	Scaling	Score		Artificial		Method	DE genes with	Scaling	Score
			SPIA	ROTS	Original	49.42				SPIA	ROTS	Original	0				SPIA	ROTS	Original	0
			SPIA	ROTS	1log2	79.88				SPIA	ROTS	1log2	3.2				SPIA	ROTS	1log2	0
			SPIA	Limma	Original	30.63				SPIA	Limma	Original	0				SPIA	Limma	Original	0
			SPIA	Limma	1log2	47.24				SPIA	Limma	1log2	0				SPIA	Limma	1log2	0
			CePa	ROTS	Original	0				CePa	ROTS	Original	0				CePa	ROTS	Original	0
			CePa	ROTS	1log2	9.08				CePa	ROTS	1log2	0				CePa	ROTS	1log2	0
			CePa	Limma	Original	0				CePa	Limma	Original	0				CePa	Limma	Original	0
			CePa	Limma	1log2	0				CePa	Limma	1log2	0				CePa	Limma	1log2	0
			NetGSA	-	-	-				NetGSA	-	-	-				NetGSA	-	-	-
			NetGSA	-	1log2	0				NetGSA	-	1log2	0				NetGSA	-	1log2	0
			NetGSA	-	-	-				NetGSA	-	-	-				NetGSA	-	-	-
			NetGSA	-	-	-				NetGSA	-	-	-				NetGSA	-	-	-
			DAVID	ROTS	Original	3.63				DAVID	ROTS	Original	0				DAVID	ROTS	Original	0
			DAVID	ROTS	1log2	0.73				DAVID	ROTS	1log2	0				DAVID	ROTS	1log2	0
			DAVID	Limma	Original	0				DAVID	Limma	Original	0				DAVID	Limma	Original	0
			DAVID	Limma	1log2	0				DAVID	Limma	1log2	0				DAVID	Limma	1log2	0
			GSEA	-	Original	0.73				GSEA	-	Original	0				GSEA	-	Original	0
			GSEA	-	-	-				GSEA	-	-					GSEA	-	-
			GSEA	-	-	-				GSEA	-	-	-				GSEA	-	-	-
			GSEA	-	-	-				GSEA	-	-	-				GSEA	-	-	-
			Pathifier	ROTS	-	-				Pathifier	ROTS	-	-				Pathifier	ROTS	-	-
			Pathifier	ROTS	1log2	0.66				Pathifier	ROTS	1log2	0.04				Pathifier	ROTS	1log2	0
			Pathifier	Limma	-	-				Pathifier	Limma	-	-				Pathifier	Limma	-	-
			Pathifier	Limma	1log2	1.26				Pathifier	Limma	1log2	0.01				Pathifier	Limma	1log2	0
	Scores for artificial data sets are calculated by dividing artificial results randomly into two groups. Now "real" data sets are A1_CCRCC, A2_CCRCC, A3_CCRCC, A1_T1D and A4_T1D. The rest are "artificial". After this the score can be calculated normally.
