# Supplementary material for: Empirical comparison of structure-based pathway methods
Source: Brief Bioinform. 2015 Jul 21;17(2):336–45. doi: 10.1093/bib/bbv049 (PMC4793894; doi:10.1093/bib/bbv049)
Supplement: Supplementary Data [file supp_bbv049_suppl_data.zip › Supplementary Table 1 All Artificial results.xlsx]

## Sheet: SPIA
	A1_T1D	A2_T1D	A3_T1D	A4_T1D	A5_T1D	A1_T1D	A2_T1D	A3_T1D	A4_T1D	A5_T1D	A1_CCRCC	A2_CCRCC	A3_CCRCC	A4_CCRCC	A5_CCRCC	A1_CCRCC	A2_CCRCC	A3_CCRCC	A4_CCRCC	A5_CCRCC	A1_T1D	A2_T1D	A3_T1D	A4_T1D	A5_T1D	A1_T1D	A2_T1D	A3_T1D	A4_T1D	A5_T1D	A1_CCRCC	A2_CCRCC	A3_CCRCC	A4_CCRCC	A5_CCRCC	A1_CCRCC	A2_CCRCC	A3_CCRCC	A4_CCRCC	A5_CCRCC
	original	original	original	original	original	1log2	1log2	1log2	1log2	1log2	1log2	1log2	1log2	1log2	1log2	original	original	original	original	original	original	original	original	original	original	1log2	1log2	1log2	1log2	1log2	1log2	1log2	1log2	1log2	1log2	original	original	original	original	original
	Limma	Limma	Limma	Limma	Limma	Limma	Limma	Limma	Limma	Limma	Limma	Limma	Limma	Limma	Limma	Limma	Limma	Limma	Limma	Limma	ROTS	ROTS	ROTS	ROTS	ROTS	ROTS	ROTS	ROTS	ROTS	ROTS	ROTS	ROTS	ROTS	ROTS	ROTS	ROTS	ROTS	ROTS	ROTS	ROTS
hsa03018																																									RNA degradation
hsa03320																																									PPAR signaling pathway
hsa04010																																									MAPK signaling pathway
hsa04012																																									ErbB signaling pathway
hsa04020																																									Calcium signaling pathway
hsa04060																																									Cytokine-cytokine receptor interaction
hsa04062																																									Chemokine signaling pathway
hsa04080																																									Neuroactive ligand-receptor interaction
hsa04110																																									Cell cycle
hsa04114																																									Oocyte meiosis
hsa04115																																									p53 signaling pathway
hsa04130																																									SNARE interactions in vesicular transport
hsa04140																																									Regulation of autophagy
hsa04142																																									Lysosome
hsa04150																																									mTOR signaling pathway
hsa04210																																									Apoptosis
hsa04270																																									Vascular smooth muscle contraction
hsa04310																																									Wnt signaling pathway
hsa04320																																									Dorso-ventral axis formation
hsa04330																																									Notch signaling pathway
hsa04340																																									Hedgehog signaling pathway
hsa04350																													X												TGF-beta signaling pathway
hsa04360																																									Axon guidance
hsa04370																																									VEGF signaling pathway
hsa04510																																									Focal adhesion
hsa04512																																									ECM-receptor interaction
hsa04530																																									Tight junction
hsa04540																																									Gap junction
hsa04610																																									Complement and coagulation cascades
hsa04612																																									Antigen processing and presentation
hsa04620																			X																						Toll-like receptor signaling pathway
hsa04621																																									NOD-like receptor signaling pathway
hsa04622																																									RIG-I-like receptor signaling pathway
hsa04623																																									Cytosolic DNA-sensing pathway
hsa04630																																									Jak-STAT signaling pathway
hsa04650																																									Natural killer cell mediated cytotoxicity
hsa04660																																									T cell receptor signaling pathway
hsa04662																																									B cell receptor signaling pathway
hsa04664																																									Fc epsilon RI signaling pathway
hsa04666																																									Fc gamma R-mediated phagocytosis
hsa04670																																									Leukocyte transendothelial migration
hsa04672																																									Intestinal immune network for IgA production
hsa04710																																									Circadian rhythm
hsa04720																																									Long-term potentiation
hsa04722																																									Neurotrophin signaling pathway
hsa04730																																									Long-term depression
hsa04740																																									Olfactory transduction
hsa04742																																									Taste transduction
hsa04810																																									Regulation of actin cytoskeleton
hsa04910																																									Insulin signaling pathway
hsa04912																																									GnRH signaling pathway
hsa04914																																									Progesterone-mediated oocyte maturation
hsa04916																																									Melanogenesis
hsa04920																																									Adipocytokine signaling pathway
hsa04930																																									Type II diabetes mellitus
hsa04950																																									Maturity onset diabetes of the young
hsa04960																																									Aldosterone-regulated sodium reabsorption
hsa05010																																									Alzheimer's disease
hsa05012																																									Parkinson's disease
hsa05014																																									Amyotrophic lateral sclerosis (ALS)
hsa05016																																									Huntington's disease
hsa05020																																									Prion diseases
hsa05110																																									Vibrio cholerae infection
hsa05120																																									Epithelial cell signaling in Helicobacter pylori infec
hsa05130																																									Pathogenic Escherichia coli infection
hsa05200																																									Pathways in cancer
hsa05210																																									Colorectal cancer
hsa05211																																									Renal cell carcinoma
hsa05212																																									Pancreatic cancer
hsa05213																																									Endometrial cancer
hsa05214																																									Glioma
hsa05215																																									Prostate cancer
hsa05216																																									Thyroid cancer
hsa05217																																									Basal cell carcinoma
hsa05218																																									Melanoma
hsa05219																																									Bladder cancer
hsa05220																																									Chronic myeloid leukemia
hsa05221																																									Acute myeloid leukemia
hsa05222																																									Small cell lung cancer
hsa05223																																									Non-small cell lung cancer
hsa05320																																									Autoimmune thyroid disease
hsa05322																																									Systemic lupus erythematosus
hsa05330																																									Allograft rejection
hsa05412																																									Arrhythmogenic right ventricular cardiomyopathy (ARVC)
hsa05414																																									Dilated cardiomyopathy
hsa05416																																									Viral myocarditis

## Sheet: CePa
	A1_T1D	A2_T1D	A3_T1D	A4_T1D	A5_T1D	A1_T1D	A2_T1D	A3_T1D	A4_T1D	A5_T1D	A1_CCRCC	A2_CCRCC	A3_CCRCC	A4_CCRCC	A5_CCRCC	A1_CCRCC	A2_CCRCC	A3_CCRCC	A4_CCRCC	A5_CCRCC	A1_T1D	A2_T1D	A3_T1D	A4_T1D	A5_T1D	A1_T1D	A2_T1D	A3_T1D	A4_T1D	A5_T1D	A1_CCRCC	A2_CCRCC	A3_CCRCC	A4_CCRCC	A5_CCRCC	A1_CCRCC	A2_CCRCC	A3_CCRCC	A4_CCRCC	A5_CCRCC
	original	original	original	original	original	1log2	1log2	1log2	1log2	1log2	1log2	1log2	1log2	1log2	1log2	original	original	original	original	original	original	original	original	original	original	1log2	1log2	1log2	1log2	1log2	1log2	1log2	1log2	1log2	1log2	original	original	original	original	original
	Limma	Limma	Limma	Limma	Limma	Limma	Limma	Limma	Limma	Limma	Limma	Limma	Limma	Limma	Limma	Limma	Limma	Limma	Limma	Limma	ROTS	ROTS	ROTS	ROTS	ROTS	ROTS	ROTS	ROTS	ROTS	ROTS	ROTS	ROTS	ROTS	ROTS	ROTS	ROTS	ROTS	ROTS	ROTS	ROTS
hsa03018																																									RNA degradation
hsa03320																																									PPAR signaling pathway
hsa04010																																									MAPK signaling pathway
hsa04012																																									ErbB signaling pathway
hsa04020																																							X		Calcium signaling pathway
hsa04060																																									Cytokine-cytokine receptor interaction
hsa04062																																					X				Chemokine signaling pathway
hsa04080																																									Neuroactive ligand-receptor interaction
hsa04110																																									Cell cycle
hsa04114																																									Oocyte meiosis
hsa04115																																									p53 signaling pathway
hsa04130																																									SNARE interactions in vesicular transport
hsa04140																																									Regulation of autophagy
hsa04142																																									Lysosome
hsa04150																									X																mTOR signaling pathway
hsa04210																																									Apoptosis
hsa04270																																									Vascular smooth muscle contraction
hsa04310																														X											Wnt signaling pathway
hsa04320																																									Dorso-ventral axis formation
hsa04330																																									Notch signaling pathway
hsa04340																														X											Hedgehog signaling pathway
hsa04350																													X												TGF-beta signaling pathway
hsa04360																																					X				Axon guidance
hsa04370																																									VEGF signaling pathway
hsa04510																																					X				Focal adhesion
hsa04512																																									ECM-receptor interaction
hsa04530																																									Tight junction
hsa04540																																									Gap junction
hsa04610																																									Complement and coagulation cascades
hsa04612																																									Antigen processing and presentation
hsa04620																			X																		X		X		Toll-like receptor signaling pathway
hsa04621																																									NOD-like receptor signaling pathway
hsa04622																																									RIG-I-like receptor signaling pathway
hsa04623																																									Cytosolic DNA-sensing pathway
hsa04630																																									Jak-STAT signaling pathway
hsa04650																																					X				Natural killer cell mediated cytotoxicity
hsa04660																																									T cell receptor signaling pathway
hsa04662																																					X				B cell receptor signaling pathway
hsa04664																																					X				Fc epsilon RI signaling pathway
hsa04666																																					X				Fc gamma R-mediated phagocytosis
hsa04670																									X												X				Leukocyte transendothelial migration
hsa04672																																									Intestinal immune network for IgA production
hsa04710																																									Circadian rhythm
hsa04720																																									Long-term potentiation
hsa04722																																					X				Neurotrophin signaling pathway
hsa04730																																									Long-term depression
hsa04740																																									Olfactory transduction
hsa04742																																									Taste transduction
hsa04810																									X												X				Regulation of actin cytoskeleton
hsa04910																																									Insulin signaling pathway
hsa04912																																									GnRH signaling pathway
hsa04914																																									Progesterone-mediated oocyte maturation
hsa04916																														X											Melanogenesis
hsa04920																																									Adipocytokine signaling pathway
hsa04930																																									Type II diabetes mellitus
hsa04950																																									Maturity onset diabetes of the young
hsa04960																																									Aldosterone-regulated sodium reabsorption
hsa05010																																									Alzheimer's disease
hsa05012																																									Parkinson's disease
hsa05014																																					X				Amyotrophic lateral sclerosis (ALS)
hsa05016																																									Huntington's disease
hsa05020																																									Prion diseases
hsa05110																									X																Vibrio cholerae infection
hsa05120																																									Epithelial cell signaling in Helicobacter pylori infec
hsa05130																									X																Pathogenic Escherichia coli infection
hsa05200																														X							X				Pathways in cancer
hsa05210																																					X				Colorectal cancer
hsa05211																																					X				Renal cell carcinoma
hsa05212																																					X				Pancreatic cancer
hsa05213																																									Endometrial cancer
hsa05214																																									Glioma
hsa05215																																									Prostate cancer
hsa05216																																									Thyroid cancer
hsa05217																														X											Basal cell carcinoma
hsa05218																																									Melanoma
hsa05219																																									Bladder cancer
hsa05220																																									Chronic myeloid leukemia
hsa05221																																									Acute myeloid leukemia
hsa05222																																									Small cell lung cancer
hsa05223																																									Non-small cell lung cancer
hsa05320																																									Autoimmune thyroid disease
hsa05322																																									Systemic lupus erythematosus
hsa05330																																									Allograft rejection
hsa05412																																									Arrhythmogenic right ventricular cardiomyopathy (ARVC)
hsa05414																									X																Dilated cardiomyopathy
hsa05416																																					X				Viral myocarditis

## Sheet: NetGSA
	A1_T1D	A2_T1D	A3_T1D	A4_T1D	A5_T1D	A1_CCRCC	A2_CCRCC	A3_CCRCC	A4_CCRCC	A5_CCRCC
	1log2	1log2	1log2	1log2	1log2	1log2	1log2	1log2	1log2	1log2
hsa03018											RNA degradation
hsa03320											PPAR signaling pathway
hsa04010											MAPK signaling pathway
hsa04012											ErbB signaling pathway
hsa04020											Calcium signaling pathway
hsa04060											Cytokine-cytokine receptor interaction
hsa04062											Chemokine signaling pathway
hsa04080											Neuroactive ligand-receptor interaction
hsa04110											Cell cycle
hsa04114											Oocyte meiosis
hsa04115											p53 signaling pathway
hsa04130											SNARE interactions in vesicular transport
hsa04140											Regulation of autophagy
hsa04142											Lysosome
hsa04150											mTOR signaling pathway
hsa04210											Apoptosis
hsa04270											Vascular smooth muscle contraction
hsa04310											Wnt signaling pathway
hsa04320											Dorso-ventral axis formation
hsa04330											Notch signaling pathway
hsa04340											Hedgehog signaling pathway
hsa04350											TGF-beta signaling pathway
hsa04360											Axon guidance
hsa04370											VEGF signaling pathway
hsa04510											Focal adhesion
hsa04512											ECM-receptor interaction
hsa04530											Tight junction
hsa04540											Gap junction
hsa04610											Complement and coagulation cascades
hsa04612											Antigen processing and presentation
hsa04620											Toll-like receptor signaling pathway
hsa04621											NOD-like receptor signaling pathway
hsa04622											RIG-I-like receptor signaling pathway
hsa04623											Cytosolic DNA-sensing pathway
hsa04630											Jak-STAT signaling pathway
hsa04650											Natural killer cell mediated cytotoxicity
hsa04660											T cell receptor signaling pathway
hsa04662											B cell receptor signaling pathway
hsa04664											Fc epsilon RI signaling pathway
hsa04666											Fc gamma R-mediated phagocytosis
hsa04670											Leukocyte transendothelial migration
hsa04672											Intestinal immune network for IgA production
hsa04710											Circadian rhythm
hsa04720											Long-term potentiation
hsa04722											Neurotrophin signaling pathway
hsa04730											Long-term depression
hsa04740											Olfactory transduction
hsa04742											Taste transduction
hsa04810											Regulation of actin cytoskeleton
hsa04910											Insulin signaling pathway
hsa04912											GnRH signaling pathway
hsa04914											Progesterone-mediated oocyte maturation
hsa04916											Melanogenesis
hsa04920											Adipocytokine signaling pathway
hsa04930											Type II diabetes mellitus
hsa04950											Maturity onset diabetes of the young
hsa04960											Aldosterone-regulated sodium reabsorption
hsa05010											Alzheimer's disease
hsa05012											Parkinson's disease
hsa05014											Amyotrophic lateral sclerosis (ALS)
hsa05016											Huntington's disease
hsa05020											Prion diseases
hsa05110											Vibrio cholerae infection
hsa05120											Epithelial cell signaling in Helicobacter pylori infec
hsa05130											Pathogenic Escherichia coli infection
hsa05200											Pathways in cancer
hsa05210											Colorectal cancer
hsa05211											Renal cell carcinoma
hsa05212											Pancreatic cancer
hsa05213											Endometrial cancer
hsa05214											Glioma
hsa05215											Prostate cancer
hsa05216											Thyroid cancer
hsa05217											Basal cell carcinoma
hsa05218											Melanoma
hsa05219											Bladder cancer
hsa05220											Chronic myeloid leukemia
hsa05221											Acute myeloid leukemia
hsa05222											Small cell lung cancer
hsa05223											Non-small cell lung cancer
hsa05320											Autoimmune thyroid disease
hsa05322											Systemic lupus erythematosus
hsa05330											Allograft rejection
hsa05412											Arrhythmogenic right ventricular cardiomyopathy (ARVC)
hsa05414											Dilated cardiomyopathy
hsa05416											Viral myocarditis

## Sheet: DAVID
	A1_T1D	A2_T1D	A3_T1D	A4_T1D	A5_T1D	A1_T1D	A2_T1D	A3_T1D	A4_T1D	A5_T1D	A1_CCRCC	A2_CCRCC	A3_CCRCC	A4_CCRCC	A5_CCRCC	A1_CCRCC	A2_CCRCC	A3_CCRCC	A4_CCRCC	A5_CCRCC	A1_T1D	A2_T1D	A3_T1D	A4_T1D	A5_T1D	A1_T1D	A2_T1D	A3_T1D	A4_T1D	A5_T1D	A1_CCRCC	A2_CCRCC	A3_CCRCC	A4_CCRCC	A5_CCRCC	A1_CCRCC	A2_CCRCC	A3_CCRCC	A4_CCRCC	A5_CCRCC
	original	original	original	original	original	1log2	1log2	1log2	1log2	1log2	1log2	1log2	1log2	1log2	1log2	original	original	original	original	original	original	original	original	original	original	1log2	1log2	1log2	1log2	1log2	1log2	1log2	1log2	1log2	1log2	original	original	original	original	original
	Limma	Limma	Limma	Limma	Limma	Limma	Limma	Limma	Limma	Limma	Limma	Limma	Limma	Limma	Limma	Limma	Limma	Limma	Limma	Limma	ROTS	ROTS	ROTS	ROTS	ROTS	ROTS	ROTS	ROTS	ROTS	ROTS	ROTS	ROTS	ROTS	ROTS	ROTS	ROTS	ROTS	ROTS	ROTS	ROTS
hsa03018																																									RNA degradation
hsa03320																																									PPAR signaling pathway
hsa04010																																									MAPK signaling pathway
hsa04012																																									ErbB signaling pathway
hsa04020																																									Calcium signaling pathway
hsa04060																																									Cytokine-cytokine receptor interaction
hsa04062																																									Chemokine signaling pathway
hsa04080																																									Neuroactive ligand-receptor interaction
hsa04110																																									Cell cycle
hsa04114																																									Oocyte meiosis
hsa04115																																									p53 signaling pathway
hsa04130																																									SNARE interactions in vesicular transport
hsa04140																																									Regulation of autophagy
hsa04142																																									Lysosome
hsa04150																																									mTOR signaling pathway
hsa04210																																									Apoptosis
hsa04270																																									Vascular smooth muscle contraction
hsa04310																																									Wnt signaling pathway
hsa04320																																									Dorso-ventral axis formation
hsa04330																																									Notch signaling pathway
hsa04340																																									Hedgehog signaling pathway
hsa04350																																									TGF-beta signaling pathway
hsa04360																																									Axon guidance
hsa04370																																									VEGF signaling pathway
hsa04510																																									Focal adhesion
hsa04512																																									ECM-receptor interaction
hsa04530																																									Tight junction
hsa04540																																									Gap junction
hsa04610																																									Complement and coagulation cascades
hsa04612																																									Antigen processing and presentation
hsa04620																																									Toll-like receptor signaling pathway
hsa04621																																									NOD-like receptor signaling pathway
hsa04622																																									RIG-I-like receptor signaling pathway
hsa04623																																									Cytosolic DNA-sensing pathway
hsa04630																																									Jak-STAT signaling pathway
hsa04650																																									Natural killer cell mediated cytotoxicity
hsa04660																																									T cell receptor signaling pathway
hsa04662																																									B cell receptor signaling pathway
hsa04664																																									Fc epsilon RI signaling pathway
hsa04666																																									Fc gamma R-mediated phagocytosis
hsa04670																																									Leukocyte transendothelial migration
hsa04672																																									Intestinal immune network for IgA production
hsa04710																																									Circadian rhythm
hsa04720																																									Long-term potentiation
hsa04722																																									Neurotrophin signaling pathway
hsa04730																																									Long-term depression
hsa04740																																									Olfactory transduction
hsa04742																																									Taste transduction
hsa04810																																									Regulation of actin cytoskeleton
hsa04910																																									Insulin signaling pathway
hsa04912																																									GnRH signaling pathway
hsa04914																																									Progesterone-mediated oocyte maturation
hsa04916																																									Melanogenesis
hsa04920																																									Adipocytokine signaling pathway
hsa04930																																									Type II diabetes mellitus
hsa04950																																									Maturity onset diabetes of the young
hsa04960																																									Aldosterone-regulated sodium reabsorption
hsa05010																																									Alzheimer's disease
hsa05012																																									Parkinson's disease
hsa05014																																									Amyotrophic lateral sclerosis (ALS)
hsa05016																																									Huntington's disease
hsa05020																																									Prion diseases
hsa05110																																									Vibrio cholerae infection
hsa05120																																									Epithelial cell signaling in Helicobacter pylori infec
hsa05130																																									Pathogenic Escherichia coli infection
hsa05200																																									Pathways in cancer
hsa05210																																									Colorectal cancer
hsa05211																																									Renal cell carcinoma
hsa05212																																									Pancreatic cancer
hsa05213																																									Endometrial cancer
hsa05214																																									Glioma
hsa05215																																									Prostate cancer
hsa05216																																									Thyroid cancer
hsa05217																																									Basal cell carcinoma
hsa05218																																									Melanoma
hsa05219																																									Bladder cancer
hsa05220																																									Chronic myeloid leukemia
hsa05221																																									Acute myeloid leukemia
hsa05222																																									Small cell lung cancer
hsa05223																																									Non-small cell lung cancer
hsa05320																																									Autoimmune thyroid disease
hsa05322																																									Systemic lupus erythematosus
hsa05330																																									Allograft rejection
hsa05412																																									Arrhythmogenic right ventricular cardiomyopathy (ARVC)
hsa05414																																									Dilated cardiomyopathy
hsa05416																																									Viral myocarditis

## Sheet: GSEA
	A1_T1D	A2_T1D	A3_T1D	A4_T1D	A5_T1D	A1_CCRCC	A2_CCRCC	A3_CCRCC	A4_CCRCC	A5_CCRCC
	original	original	original	original	original	original	original	original	original	original
hsa03018											RNA degradation
hsa03320											PPAR signaling pathway
hsa04010											MAPK signaling pathway
hsa04012											ErbB signaling pathway
hsa04020											Calcium signaling pathway
hsa04060											Cytokine-cytokine receptor interaction
hsa04062											Chemokine signaling pathway
hsa04080											Neuroactive ligand-receptor interaction
hsa04110											Cell cycle
hsa04114											Oocyte meiosis
hsa04115											p53 signaling pathway
hsa04130											SNARE interactions in vesicular transport
hsa04140											Regulation of autophagy
hsa04142											Lysosome
hsa04150											mTOR signaling pathway
hsa04210											Apoptosis
hsa04270											Vascular smooth muscle contraction
hsa04310											Wnt signaling pathway
hsa04320											Dorso-ventral axis formation
hsa04330											Notch signaling pathway
hsa04340											Hedgehog signaling pathway
hsa04350											TGF-beta signaling pathway
hsa04360											Axon guidance
hsa04370											VEGF signaling pathway
hsa04510											Focal adhesion
hsa04512											ECM-receptor interaction
hsa04530											Tight junction
hsa04540											Gap junction
hsa04610											Complement and coagulation cascades
hsa04612											Antigen processing and presentation
hsa04620											Toll-like receptor signaling pathway
hsa04621											NOD-like receptor signaling pathway
hsa04622											RIG-I-like receptor signaling pathway
hsa04623											Cytosolic DNA-sensing pathway
hsa04630											Jak-STAT signaling pathway
hsa04650											Natural killer cell mediated cytotoxicity
hsa04660											T cell receptor signaling pathway
hsa04662											B cell receptor signaling pathway
hsa04664											Fc epsilon RI signaling pathway
hsa04666											Fc gamma R-mediated phagocytosis
hsa04670											Leukocyte transendothelial migration
hsa04672											Intestinal immune network for IgA production
hsa04710											Circadian rhythm
hsa04720											Long-term potentiation
hsa04722											Neurotrophin signaling pathway
hsa04730											Long-term depression
hsa04740											Olfactory transduction
hsa04742											Taste transduction
hsa04810											Regulation of actin cytoskeleton
hsa04910											Insulin signaling pathway
hsa04912											GnRH signaling pathway
hsa04914											Progesterone-mediated oocyte maturation
hsa04916											Melanogenesis
hsa04920											Adipocytokine signaling pathway
hsa04930											Type II diabetes mellitus
hsa04950											Maturity onset diabetes of the young
hsa04960											Aldosterone-regulated sodium reabsorption
hsa05010											Alzheimer's disease
hsa05012											Parkinson's disease
hsa05014											Amyotrophic lateral sclerosis (ALS)
hsa05016											Huntington's disease
hsa05020											Prion diseases
hsa05110											Vibrio cholerae infection
hsa05120											Epithelial cell signaling in Helicobacter pylori infec
hsa05130											Pathogenic Escherichia coli infection
hsa05200											Pathways in cancer
hsa05210											Colorectal cancer
hsa05211											Renal cell carcinoma
hsa05212											Pancreatic cancer
hsa05213											Endometrial cancer
hsa05214											Glioma
hsa05215											Prostate cancer
hsa05216											Thyroid cancer
hsa05217											Basal cell carcinoma
hsa05218											Melanoma
hsa05219											Bladder cancer
hsa05220											Chronic myeloid leukemia
hsa05221											Acute myeloid leukemia
hsa05222											Small cell lung cancer
hsa05223											Non-small cell lung cancer
hsa05320											Autoimmune thyroid disease
hsa05322											Systemic lupus erythematosus
hsa05330											Allograft rejection
hsa05412											Arrhythmogenic right ventricular cardiomyopathy (ARVC)
hsa05414											Dilated cardiomyopathy
hsa05416											Viral myocarditis

## Sheet: Pathifier
	A1_T1D	A2_T1D	A3_T1D	A4_T1D	A5_T1D	A1_CCRCC	A2_CCRCC	A3_CCRCC	A4_CCRCC	A5_CCRCC	A1_T1D	A2_T1D	A3_T1D	A4_T1D	A5_T1D	A1_CCRCC	A2_CCRCC	A3_CCRCC	A4_CCRCC	A5_CCRCC
	1log2	1log2	1log2	1log2	1log2	1log2	1log2	1log2	1log2	1log2	1log2	1log2	1log2	1log2	1log2	1log2	1log2	1log2	1log2	1log2
	Limma	Limma	Limma	Limma	Limma	Limma	Limma	Limma	Limma	Limma	ROTS	ROTS	ROTS	ROTS	ROTS	ROTS	ROTS	ROTS	ROTS	ROTS
hsa03018		X	X								X	X	X								RNA degradation
hsa03320			X	X							X	X	X	X	X						PPAR signaling pathway
hsa04010	X	X	X	X	X						X	X	X	X	X						MAPK signaling pathway
hsa04012		X	X	X	X							X	X	X	X						ErbB signaling pathway
hsa04020		X	X	X	X						X	X	X	X	X					X	Calcium signaling pathway
hsa04060		X	X	X	X						X	X	X	X	X						Cytokine-cytokine receptor interaction
hsa04062		X	X	X	X						X	X	X	X	X						Chemokine signaling pathway
hsa04080		X	X	X	X						X	X	X	X	X						Neuroactive ligand-receptor interaction
hsa04110			X										X	X	X						Cell cycle
hsa04114			X	X									X	X	X						Oocyte meiosis
hsa04115			X								X		X	X	X						p53 signaling pathway
hsa04130				X											X						SNARE interactions in vesicular transport
hsa04140				X	X								X	X	X						Regulation of autophagy
hsa04142		X	X		X							X	X	X	X						Lysosome
hsa04150				X	X							X		X	X						mTOR signaling pathway
hsa04210			X	X								X	X	X	X						Apoptosis
hsa04270			X	X	X						X	X	X	X	X						Vascular smooth muscle contraction
hsa04310		X	X	X	X						X	X	X	X	X						Wnt signaling pathway
hsa04320		X	X	X								X	X	X	X						Dorso-ventral axis formation
hsa04330			X	X									X	X	X						Notch signaling pathway
hsa04340	X		X		X						X		X	X	X						Hedgehog signaling pathway
hsa04350		X	X	X	X						X	X	X	X	X						TGF-beta signaling pathway
hsa04360		X	X	X							X	X	X	X	X	X					Axon guidance
hsa04370		X	X	X								X	X	X	X						VEGF signaling pathway
hsa04510			X	X	X						X	X	X	X	X						Focal adhesion
hsa04512		X	X	X	X						X	X	X	X	X						ECM-receptor interaction
hsa04530		X	X	X	X						X	X	X	X	X						Tight junction
hsa04540		X	X	X	X						X	X	X	X	X						Gap junction
hsa04610		X	X	X	X						X	X	X	X	X						Complement and coagulation cascades
hsa04612		X	X	X							X	X	X	X	X					X	Antigen processing and presentation
hsa04620		X	X	X	X						X	X	X	X	X						Toll-like receptor signaling pathway
hsa04621		X	X	X	X						X	X	X	X	X						NOD-like receptor signaling pathway
hsa04622			X	X	X							X	X	X	X						RIG-I-like receptor signaling pathway
hsa04623	X		X	X	X						X	X	X	X	X						Cytosolic DNA-sensing pathway
hsa04630		X	X	X	X						X	X	X	X	X						Jak-STAT signaling pathway
hsa04650	X	X	X	X	X						X	X	X	X	X						Natural killer cell mediated cytotoxicity
hsa04660			X	X	X						X	X	X	X	X						T cell receptor signaling pathway
hsa04662		X	X	X							X	X	X	X	X	X					B cell receptor signaling pathway
hsa04664		X	X	X	X							X	X	X	X						Fc epsilon RI signaling pathway
hsa04666		X	X	X							X	X	X	X							Fc gamma R-mediated phagocytosis
hsa04670		X	X	X	X						X	X	X	X	X						Leukocyte transendothelial migration
hsa04672				X										X	X						Intestinal immune network for IgA production
hsa04710		X	X	X							X	X	X	X							Circadian rhythm
hsa04720		X	X	X							X	X	X	X	X						Long-term potentiation
hsa04722		X	X	X	X							X	X	X	X					X	Neurotrophin signaling pathway
hsa04730			X	X	X						X	X	X	X	X						Long-term depression
hsa04740	X	X	X								X	X	X	X							Olfactory transduction
hsa04742		X	X	X							X	X	X	X							Taste transduction
hsa04810		X	X	X	X						X	X	X	X	X						Regulation of actin cytoskeleton
hsa04910		X	X	X	X							X	X	X	X						Insulin signaling pathway
hsa04912		X	X	X	X						X	X	X	X	X						GnRH signaling pathway
hsa04914		X	X	X	X							X	X	X	X						Progesterone-mediated oocyte maturation
hsa04916	X		X	X	X						X		X	X	X						Melanogenesis
hsa04920		X	X	X							X	X	X	X	X						Adipocytokine signaling pathway
hsa04930		X	X	X	X							X	X	X	X						Type II diabetes mellitus
hsa04950	X	X	X								X	X	X								Maturity onset diabetes of the young
hsa04960		X	X	X	X							X	X	X	X				X		Aldosterone-regulated sodium reabsorption
hsa05010		X	X	X								X	X	X	X						Alzheimer's disease
hsa05012			X								X		X	X	X						Parkinson's disease
hsa05014		X	X	X							X	X	X	X	X						Amyotrophic lateral sclerosis (ALS)
hsa05016			X								X	X	X	X	X						Huntington's disease
hsa05020		X	X	X								X	X	X							Prion diseases
hsa05110			X	X									X	X	X					X	Vibrio cholerae infection
hsa05120		X	X		X						X	X	X	X	X	X					Epithelial cell signaling in Helicobacter pylori infec
hsa05130			X	X	X						X		X	X	X						Pathogenic Escherichia coli infection
hsa05200		X	X	X	X						X	X	X	X	X					X	Pathways in cancer
hsa05210			X									X	X								Colorectal cancer
hsa05211		X	X	X							X	X	X	X	X					X	Renal cell carcinoma
hsa05212			X	X									X	X	X			X			Pancreatic cancer
hsa05213		X	X	X								X	X	X							Endometrial cancer
hsa05214			X	X	X							X	X	X	X						Glioma
hsa05215		X	X	X	X						X	X	X	X	X						Prostate cancer
hsa05216			X	X									X	X							Thyroid cancer
hsa05217	X		X	X	X						X	X	X	X	X						Basal cell carcinoma
hsa05218		X	X	X	X							X	X	X	X						Melanoma
hsa05219			X	X	X						X	X	X	X	X						Bladder cancer
hsa05220		X	X	X								X	X	X	X						Chronic myeloid leukemia
hsa05221				X								X		X	X					X	Acute myeloid leukemia
hsa05222		X	X	X	X						X	X	X	X	X						Small cell lung cancer
hsa05223		X	X	X	X							X	X	X	X						Non-small cell lung cancer
hsa05320	X	X	X		X						X	X	X		X	X					Autoimmune thyroid disease
hsa05322	X	X	X	X							X	X	X	X	X			X		X	Systemic lupus erythematosus
hsa05330		X	X		X								X		X						Allograft rejection
hsa05412		X	X	X	X							X	X	X	X						Arrhythmogenic right ventricular cardiomyopathy (ARVC)
hsa05414		X	X	X							X	X	X	X	X				X		Dilated cardiomyopathy
hsa05416		X	X	X	X						X	X	X	X	X						Viral myocarditis

## Sheet: Read me
	This Excel file contains information about significant pathways with artificial data sets, where significant pathways shoul not be found.
	Data sets are named as Anumber_CCRCC/T1D where the number after A is just identifier and CCRCC or T1D tells if the artifical data set is generated from control samples in CCRCC data set GSE15641 or T1D data set GSE9006
	General format of these result tables
	row1:	Data sets
	row2:	Scaled data or not (original = unscaled, 1log2 = logarithm scaled)
	row3:	Limma or ROTS used to detect DE genes if applicable
	rest:	First column is a KEGG id of pathway and the last one is the name of corresponding pathway. Others are X if FDR of the pathway is less than 0.05 and empty otherwise.
