# Supplementary material for: Empirical comparison of structure-based pathway methods
Source: Brief Bioinform. 2015 Jul 21;17(2):336–45. doi: 10.1093/bib/bbv049 (PMC4793894; doi:10.1093/bib/bbv049)
Supplement: Supplementary Data [file supp_bbv049_suppl_data.zip › Supplementary Table 2 All CCRCC results.xlsx]

## Sheet: SPIA
	D1	D2	D3	D4	D5	D6	D1	D2	D3	D4	D5	D6	D1	D2	D3	D4	D5	D6	D1	D2	D3	D4	D5	D6
	1log2	1log2	1log2	1log2	1log2	1log2	original	original	original	original	original	original	original	original	original	original	original	original	1log2	1log2	1log2	1log2	1log2	1log2
	ROTS	ROTS	ROTS	ROTS	ROTS	ROTS	ROTS	ROTS	ROTS	ROTS	ROTS	ROTS	Limma	Limma	Limma	Limma	Limma	Limma	Limma	Limma	Limma	Limma	Limma	Limma
hsa03018																X		X						X	RNA degradation
hsa03320	X	X		X	X	X							X	X		X			X	X					PPAR signaling pathway
hsa04010																									MAPK signaling pathway
hsa04012																									ErbB signaling pathway
hsa04020		X																			X				Calcium signaling pathway
hsa04060	X	X		X	X	X													X					X	Cytokine-cytokine receptor interaction
hsa04062	X	X		X	X	X													X	X			X	X	Chemokine signaling pathway
hsa04080																									Neuroactive ligand-receptor interaction
hsa04110						X												X						X	Cell cycle
hsa04114																		X							Oocyte meiosis
hsa04115						X									X			X						X	p53 signaling pathway
hsa04130																		X						X	SNARE interactions in vesicular transport
hsa04140																									Regulation of autophagy
hsa04142									X				X						X						Lysosome
hsa04150																									mTOR signaling pathway
hsa04210																									Apoptosis
hsa04270																									Vascular smooth muscle contraction
hsa04310																									Wnt signaling pathway
hsa04320																									Dorso-ventral axis formation
hsa04330																									Notch signaling pathway
hsa04340																									Hedgehog signaling pathway
hsa04350																									TGF-beta signaling pathway
hsa04360																									Axon guidance
hsa04370																									VEGF signaling pathway
hsa04510	X	X	X	X	X	X			X			X	X	X	X	X			X	X	X	X	X	X	Focal adhesion
hsa04512	X	X	X	X	X	X			X	X		X	X	X	X	X			X	X					ECM-receptor interaction
hsa04530																									Tight junction
hsa04540						X					X		X							X				X	Gap junction
hsa04610	X	X		X	X	X			X		X	X													Complement and coagulation cascades
hsa04612	X	X	X	X	X	X	X	X	X	X	X	X	X	X	X	X	X	X	X	X	X	X	X	X	Antigen processing and presentation
hsa04620					X	X																		X	Toll-like receptor signaling pathway
hsa04621																									NOD-like receptor signaling pathway
hsa04622																									RIG-I-like receptor signaling pathway
hsa04623																									Cytosolic DNA-sensing pathway
hsa04630																									Jak-STAT signaling pathway
hsa04650	X	X		X	X	X									X	X		X	X	X	X	X	X	X	Natural killer cell mediated cytotoxicity
hsa04660																									T cell receptor signaling pathway
hsa04662																									B cell receptor signaling pathway
hsa04664																									Fc epsilon RI signaling pathway
hsa04666				X	X	X								X		X		X	X	X				X	Fc gamma R-mediated phagocytosis
hsa04670					X	X			X											X			X		Leukocyte transendothelial migration
hsa04672		X		X	X	X					X	X													Intestinal immune network for IgA production
hsa04710																									Circadian rhythm
hsa04720																									Long-term potentiation
hsa04722																									Neurotrophin signaling pathway
hsa04730																									Long-term depression
hsa04740																					X				Olfactory transduction
hsa04742																									Taste transduction
hsa04810		X			X								X						X	X					Regulation of actin cytoskeleton
hsa04910																									Insulin signaling pathway
hsa04912																									GnRH signaling pathway
hsa04914																		X							Progesterone-mediated oocyte maturation
hsa04916																									Melanogenesis
hsa04920																									Adipocytokine signaling pathway
hsa04930																									Type II diabetes mellitus
hsa04950																									Maturity onset diabetes of the young
hsa04960					X						X													X	Aldosterone-regulated sodium reabsorption
hsa05010									X				X	X					X	X		X			Alzheimer's disease
hsa05012									X		X	X	X	X		X			X	X					Parkinson's disease
hsa05014																									Amyotrophic lateral sclerosis (ALS)
hsa05016									X				X	X					X						Huntington's disease
hsa05020											X	X													Prion diseases
hsa05110						X												X						X	Vibrio cholerae infection
hsa05120													X						X						Epithelial cell signaling in Helicobacter pylori infec
hsa05130			X						X				X	X	X	X		X		X	X			X	Pathogenic Escherichia coli infection
hsa05200					X	X										X							X	X	Pathways in cancer
hsa05210																									Colorectal cancer
hsa05211																								X	Renal cell carcinoma
hsa05212											X					X									Pancreatic cancer
hsa05213																									Endometrial cancer
hsa05214																X									Glioma
hsa05215																									Prostate cancer
hsa05216																									Thyroid cancer
hsa05217																									Basal cell carcinoma
hsa05218																									Melanoma
hsa05219						X																		X	Bladder cancer
hsa05220																									Chronic myeloid leukemia
hsa05221																									Acute myeloid leukemia
hsa05222									X				X			X									Small cell lung cancer
hsa05223																X									Non-small cell lung cancer
hsa05320		X		X	X		X	X	X	X	X	X													Autoimmune thyroid disease
hsa05322	X	X	X	X	X	X			X		X	X						X	X	X	X		X	X	Systemic lupus erythematosus
hsa05330	X	X		X	X	X	X	X	X	X	X	X				X			X			X			Allograft rejection
hsa05412																									Arrhythmogenic right ventricular cardiomyopathy (ARVC)
hsa05414																									Dilated cardiomyopathy
hsa05416	X	X		X	X	X	X	X	X	X	X	X	X			X			X			X		X	Viral myocarditis

## Sheet: CePa
	D1	D2	D3	D4	D5	D6	D1	D2	D3	D4	D5	D6	D1	D2	D3	D4	D5	D6	D1	D2	D3	D4	D5	D6
	1log2	1log2	1log2	1log2	1log2	1log2	original	original	original	original	original	original	original	original	original	original	original	original	1log2	1log2	1log2	1log2	1log2	1log2
	ROTS	ROTS	ROTS	ROTS	ROTS	ROTS	ROTS	ROTS	ROTS	ROTS	ROTS	ROTS	Limma	Limma	Limma	Limma	Limma	Limma	Limma	Limma	Limma	Limma	Limma	Limma
hsa03018																									RNA degradation
hsa03320	X	X	X	X	X	X							X	X					X	X					PPAR signaling pathway
hsa04010																									MAPK signaling pathway
hsa04012																									ErbB signaling pathway
hsa04020																									Calcium signaling pathway
hsa04060																									Cytokine-cytokine receptor interaction
hsa04062																									Chemokine signaling pathway
hsa04080																									Neuroactive ligand-receptor interaction
hsa04110																									Cell cycle
hsa04114																									Oocyte meiosis
hsa04115																		X							p53 signaling pathway
hsa04130																									SNARE interactions in vesicular transport
hsa04140																									Regulation of autophagy
hsa04142																									Lysosome
hsa04150																									mTOR signaling pathway
hsa04210																									Apoptosis
hsa04270																									Vascular smooth muscle contraction
hsa04310																									Wnt signaling pathway
hsa04320																									Dorso-ventral axis formation
hsa04330																									Notch signaling pathway
hsa04340																									Hedgehog signaling pathway
hsa04350																									TGF-beta signaling pathway
hsa04360																									Axon guidance
hsa04370													X												VEGF signaling pathway
hsa04510									X																Focal adhesion
hsa04512									X	X															ECM-receptor interaction
hsa04530																									Tight junction
hsa04540																									Gap junction
hsa04610		X							X		X														Complement and coagulation cascades
hsa04612		X									X			X						X					Antigen processing and presentation
hsa04620																									Toll-like receptor signaling pathway
hsa04621																									NOD-like receptor signaling pathway
hsa04622																									RIG-I-like receptor signaling pathway
hsa04623																									Cytosolic DNA-sensing pathway
hsa04630																									Jak-STAT signaling pathway
hsa04650		X								X										X					Natural killer cell mediated cytotoxicity
hsa04660																									T cell receptor signaling pathway
hsa04662																		X							B cell receptor signaling pathway
hsa04664																									Fc epsilon RI signaling pathway
hsa04666		X																							Fc gamma R-mediated phagocytosis
hsa04670	X	X	X	X	X	X			X					X					X	X					Leukocyte transendothelial migration
hsa04672																									Intestinal immune network for IgA production
hsa04710																									Circadian rhythm
hsa04720																									Long-term potentiation
hsa04722																									Neurotrophin signaling pathway
hsa04730																									Long-term depression
hsa04740																									Olfactory transduction
hsa04742																									Taste transduction
hsa04810									X																Regulation of actin cytoskeleton
hsa04910																									Insulin signaling pathway
hsa04912																									GnRH signaling pathway
hsa04914																									Progesterone-mediated oocyte maturation
hsa04916																									Melanogenesis
hsa04920																									Adipocytokine signaling pathway
hsa04930																									Type II diabetes mellitus
hsa04950																									Maturity onset diabetes of the young
hsa04960																			X						Aldosterone-regulated sodium reabsorption
hsa05010																									Alzheimer's disease
hsa05012																									Parkinson's disease
hsa05014																									Amyotrophic lateral sclerosis (ALS)
hsa05016																									Huntington's disease
hsa05020																									Prion diseases
hsa05110																									Vibrio cholerae infection
hsa05120																									Epithelial cell signaling in Helicobacter pylori infec
hsa05130																									Pathogenic Escherichia coli infection
hsa05200																									Pathways in cancer
hsa05210																									Colorectal cancer
hsa05211																									Renal cell carcinoma
hsa05212																									Pancreatic cancer
hsa05213																									Endometrial cancer
hsa05214																									Glioma
hsa05215																									Prostate cancer
hsa05216																									Thyroid cancer
hsa05217																									Basal cell carcinoma
hsa05218																									Melanoma
hsa05219																									Bladder cancer
hsa05220																									Chronic myeloid leukemia
hsa05221																									Acute myeloid leukemia
hsa05222																									Small cell lung cancer
hsa05223																									Non-small cell lung cancer
hsa05320																									Autoimmune thyroid disease
hsa05322																									Systemic lupus erythematosus
hsa05330																									Allograft rejection
hsa05412																									Arrhythmogenic right ventricular cardiomyopathy (ARVC)
hsa05414																									Dilated cardiomyopathy
hsa05416																									Viral myocarditis

## Sheet: NetGSA
	D1	D2	D3	D4	D5	D6
	1log2	1log2	1log2	1log2	1log2	1log2
hsa03018			X				RNA degradation
hsa03320			X				PPAR signaling pathway
hsa04010			X				MAPK signaling pathway
hsa04012							ErbB signaling pathway
hsa04020			X				Calcium signaling pathway
hsa04060			X				Cytokine-cytokine receptor interaction
hsa04062			X				Chemokine signaling pathway
hsa04080							Neuroactive ligand-receptor interaction
hsa04110			X				Cell cycle
hsa04114			X				Oocyte meiosis
hsa04115			X				p53 signaling pathway
hsa04130			X				SNARE interactions in vesicular transport
hsa04140			X				Regulation of autophagy
hsa04142			X				Lysosome
hsa04150			X				mTOR signaling pathway
hsa04210			X				Apoptosis
hsa04270			X				Vascular smooth muscle contraction
hsa04310			X				Wnt signaling pathway
hsa04320			X				Dorso-ventral axis formation
hsa04330			X				Notch signaling pathway
hsa04340			X				Hedgehog signaling pathway
hsa04350			X				TGF-beta signaling pathway
hsa04360			X				Axon guidance
hsa04370			X				VEGF signaling pathway
hsa04510			X				Focal adhesion
hsa04512			X				ECM-receptor interaction
hsa04530			X				Tight junction
hsa04540			X				Gap junction
hsa04610			X				Complement and coagulation cascades
hsa04612			X				Antigen processing and presentation
hsa04620			X				Toll-like receptor signaling pathway
hsa04621			X				NOD-like receptor signaling pathway
hsa04622							RIG-I-like receptor signaling pathway
hsa04623			X				Cytosolic DNA-sensing pathway
hsa04630			X				Jak-STAT signaling pathway
hsa04650			X				Natural killer cell mediated cytotoxicity
hsa04660			X				T cell receptor signaling pathway
hsa04662			X				B cell receptor signaling pathway
hsa04664			X				Fc epsilon RI signaling pathway
hsa04666			X				Fc gamma R-mediated phagocytosis
hsa04670			X				Leukocyte transendothelial migration
hsa04672			X				Intestinal immune network for IgA production
hsa04710			X				Circadian rhythm
hsa04720			X				Long-term potentiation
hsa04722			X				Neurotrophin signaling pathway
hsa04730			X				Long-term depression
hsa04740							Olfactory transduction
hsa04742							Taste transduction
hsa04810			X				Regulation of actin cytoskeleton
hsa04910			X				Insulin signaling pathway
hsa04912			X				GnRH signaling pathway
hsa04914			X				Progesterone-mediated oocyte maturation
hsa04916			X				Melanogenesis
hsa04920			X				Adipocytokine signaling pathway
hsa04930			X				Type II diabetes mellitus
hsa04950							Maturity onset diabetes of the young
hsa04960			X				Aldosterone-regulated sodium reabsorption
hsa05010			X				Alzheimer's disease
hsa05012							Parkinson's disease
hsa05014			X				Amyotrophic lateral sclerosis (ALS)
hsa05016			X				Huntington's disease
hsa05020			X				Prion diseases
hsa05110			X				Vibrio cholerae infection
hsa05120			X				Epithelial cell signaling in Helicobacter pylori infec
hsa05130			X				Pathogenic Escherichia coli infection
hsa05200			X				Pathways in cancer
hsa05210			X				Colorectal cancer
hsa05211			X				Renal cell carcinoma
hsa05212			X				Pancreatic cancer
hsa05213			X				Endometrial cancer
hsa05214			X				Glioma
hsa05215			X				Prostate cancer
hsa05216			X				Thyroid cancer
hsa05217			X				Basal cell carcinoma
hsa05218			X				Melanoma
hsa05219			X				Bladder cancer
hsa05220			X				Chronic myeloid leukemia
hsa05221			X				Acute myeloid leukemia
hsa05222			X				Small cell lung cancer
hsa05223			X				Non-small cell lung cancer
hsa05320							Autoimmune thyroid disease
hsa05322			X				Systemic lupus erythematosus
hsa05330			X				Allograft rejection
hsa05412			X				Arrhythmogenic right ventricular cardiomyopathy (ARVC)
hsa05414			X				Dilated cardiomyopathy
hsa05416			X				Viral myocarditis

## Sheet: DAVID
	D1	D2	D3	D4	D5	D6	D1	D2	D3	D4	D5	D6	D1	D2	D3	D4	D5	D6	D1	D2	D3	D4	D5	D6
	1log2	1log2	1log2	1log2	1log2	1log2	original	original	original	original	original	original	original	original	original	original	original	original	1log2	1log2	1log2	1log2	1log2	1log2
	ROTS	ROTS	ROTS	ROTS	ROTS	ROTS	ROTS	ROTS	ROTS	ROTS	ROTS	ROTS	Limma	Limma	Limma	Limma	Limma	Limma	Limma	Limma	Limma	Limma	Limma	Limma
hsa03018																									RNA degradation
hsa03320	X	X		X			X						X	X					X	X					PPAR signaling pathway
hsa04010																									MAPK signaling pathway
hsa04012																									ErbB signaling pathway
hsa04020																									Calcium signaling pathway
hsa04060																									Cytokine-cytokine receptor interaction
hsa04062																									Chemokine signaling pathway
hsa04080																									Neuroactive ligand-receptor interaction
hsa04110												X													Cell cycle
hsa04114																									Oocyte meiosis
hsa04115						X						X						X						X	p53 signaling pathway
hsa04130																									SNARE interactions in vesicular transport
hsa04140																									Regulation of autophagy
hsa04142							X						X												Lysosome
hsa04150																									mTOR signaling pathway
hsa04210																									Apoptosis
hsa04270																									Vascular smooth muscle contraction
hsa04310																									Wnt signaling pathway
hsa04320																									Dorso-ventral axis formation
hsa04330																									Notch signaling pathway
hsa04340																									Hedgehog signaling pathway
hsa04350																									TGF-beta signaling pathway
hsa04360																									Axon guidance
hsa04370																									VEGF signaling pathway
hsa04510									X																Focal adhesion
hsa04512									X																ECM-receptor interaction
hsa04530																									Tight junction
hsa04540																									Gap junction
hsa04610				X					X																Complement and coagulation cascades
hsa04612									X																Antigen processing and presentation
hsa04620																									Toll-like receptor signaling pathway
hsa04621																									NOD-like receptor signaling pathway
hsa04622																									RIG-I-like receptor signaling pathway
hsa04623																									Cytosolic DNA-sensing pathway
hsa04630																									Jak-STAT signaling pathway
hsa04650																									Natural killer cell mediated cytotoxicity
hsa04660																									T cell receptor signaling pathway
hsa04662																									B cell receptor signaling pathway
hsa04664																									Fc epsilon RI signaling pathway
hsa04666																									Fc gamma R-mediated phagocytosis
hsa04670																									Leukocyte transendothelial migration
hsa04672																									Intestinal immune network for IgA production
hsa04710																									Circadian rhythm
hsa04720																									Long-term potentiation
hsa04722																									Neurotrophin signaling pathway
hsa04730																									Long-term depression
hsa04740																									Olfactory transduction
hsa04742																									Taste transduction
hsa04810																									Regulation of actin cytoskeleton
hsa04910																									Insulin signaling pathway
hsa04912																									GnRH signaling pathway
hsa04914																									Progesterone-mediated oocyte maturation
hsa04916																									Melanogenesis
hsa04920																									Adipocytokine signaling pathway
hsa04930																									Type II diabetes mellitus
hsa04950																									Maturity onset diabetes of the young
hsa04960																									Aldosterone-regulated sodium reabsorption
hsa05010							X	X					X	X					X	X					Alzheimer's disease
hsa05012							X	X	X	X			X	X					X	X					Parkinson's disease
hsa05014																									Amyotrophic lateral sclerosis (ALS)
hsa05016							X		X		X		X						X						Huntington's disease
hsa05020																									Prion diseases
hsa05110																									Vibrio cholerae infection
hsa05120							X																		Epithelial cell signaling in Helicobacter pylori infec
hsa05130								X	X					X						X					Pathogenic Escherichia coli infection
hsa05200																									Pathways in cancer
hsa05210																									Colorectal cancer
hsa05211																									Renal cell carcinoma
hsa05212																									Pancreatic cancer
hsa05213																									Endometrial cancer
hsa05214																									Glioma
hsa05215																									Prostate cancer
hsa05216																									Thyroid cancer
hsa05217																									Basal cell carcinoma
hsa05218																									Melanoma
hsa05219												X						X						X	Bladder cancer
hsa05220																									Chronic myeloid leukemia
hsa05221																									Acute myeloid leukemia
hsa05222																									Small cell lung cancer
hsa05223																									Non-small cell lung cancer
hsa05320																									Autoimmune thyroid disease
hsa05322	X								X																Systemic lupus erythematosus
hsa05330				X					X																Allograft rejection
hsa05412																									Arrhythmogenic right ventricular cardiomyopathy (ARVC)
hsa05414																									Dilated cardiomyopathy
hsa05416				X					X																Viral myocarditis

## Sheet: GSEA
	D1	D2	D3	D4	D5	D6
	original	original	original	original	original	original
hsa03018							RNA degradation
hsa03320	X						PPAR signaling pathway
hsa04010							MAPK signaling pathway
hsa04012							ErbB signaling pathway
hsa04020							Calcium signaling pathway
hsa04060							Cytokine-cytokine receptor interaction
hsa04062							Chemokine signaling pathway
hsa04080							Neuroactive ligand-receptor interaction
hsa04110							Cell cycle
hsa04114							Oocyte meiosis
hsa04115							p53 signaling pathway
hsa04130							SNARE interactions in vesicular transport
hsa04140							Regulation of autophagy
hsa04142							Lysosome
hsa04150							mTOR signaling pathway
hsa04210							Apoptosis
hsa04270							Vascular smooth muscle contraction
hsa04310							Wnt signaling pathway
hsa04320							Dorso-ventral axis formation
hsa04330							Notch signaling pathway
hsa04340							Hedgehog signaling pathway
hsa04350							TGF-beta signaling pathway
hsa04360							Axon guidance
hsa04370							VEGF signaling pathway
hsa04510							Focal adhesion
hsa04512							ECM-receptor interaction
hsa04530							Tight junction
hsa04540							Gap junction
hsa04610							Complement and coagulation cascades
hsa04612							Antigen processing and presentation
hsa04620							Toll-like receptor signaling pathway
hsa04621							NOD-like receptor signaling pathway
hsa04622							RIG-I-like receptor signaling pathway
hsa04623							Cytosolic DNA-sensing pathway
hsa04630							Jak-STAT signaling pathway
hsa04650							Natural killer cell mediated cytotoxicity
hsa04660							T cell receptor signaling pathway
hsa04662							B cell receptor signaling pathway
hsa04664							Fc epsilon RI signaling pathway
hsa04666							Fc gamma R-mediated phagocytosis
hsa04670							Leukocyte transendothelial migration
hsa04672		X					Intestinal immune network for IgA production
hsa04710							Circadian rhythm
hsa04720							Long-term potentiation
hsa04722							Neurotrophin signaling pathway
hsa04730							Long-term depression
hsa04740							Olfactory transduction
hsa04742							Taste transduction
hsa04810							Regulation of actin cytoskeleton
hsa04910							Insulin signaling pathway
hsa04912							GnRH signaling pathway
hsa04914							Progesterone-mediated oocyte maturation
hsa04916							Melanogenesis
hsa04920							Adipocytokine signaling pathway
hsa04930							Type II diabetes mellitus
hsa04950							Maturity onset diabetes of the young
hsa04960	X	X				X	Aldosterone-regulated sodium reabsorption
hsa05010	X						Alzheimer's disease
hsa05012	X						Parkinson's disease
hsa05014							Amyotrophic lateral sclerosis (ALS)
hsa05016	X						Huntington's disease
hsa05020							Prion diseases
hsa05110	X						Vibrio cholerae infection
hsa05120	X						Epithelial cell signaling in Helicobacter pylori infec
hsa05130							Pathogenic Escherichia coli infection
hsa05200							Pathways in cancer
hsa05210							Colorectal cancer
hsa05211							Renal cell carcinoma
hsa05212							Pancreatic cancer
hsa05213							Endometrial cancer
hsa05214							Glioma
hsa05215							Prostate cancer
hsa05216							Thyroid cancer
hsa05217							Basal cell carcinoma
hsa05218							Melanoma
hsa05219							Bladder cancer
hsa05220							Chronic myeloid leukemia
hsa05221							Acute myeloid leukemia
hsa05222							Small cell lung cancer
hsa05223							Non-small cell lung cancer
hsa05320		X		X			Autoimmune thyroid disease
hsa05322							Systemic lupus erythematosus
hsa05330	X	X					Allograft rejection
hsa05412							Arrhythmogenic right ventricular cardiomyopathy (ARVC)
hsa05414							Dilated cardiomyopathy
hsa05416		X					Viral myocarditis

## Sheet: Pathifier
	D1	D2	D3	D4	D5	D6	D1	D2	D3	D4	D5	D6
	1log2	1log2	1log2	1log2	1log2	1log2	1log2	1log2	1log2	1log2	1log2	1log2
	ROTS	ROTS	ROTS	ROTS	ROTS	ROTS	Limma	Limma	Limma	Limma	Limma	Limma
hsa03018	X	X	X	X	X	X	X	X	X	X	X	X	RNA degradation
hsa03320	X	X	X	X	X	X	X	X	X	X	X	X	PPAR signaling pathway
hsa04010	X	X	X	X	X	X	X	X	X	X	X	X	MAPK signaling pathway
hsa04012	X	X	X	X	X	X	X	X	X	X	X	X	ErbB signaling pathway
hsa04020	X	X	X	X	X	X	X	X	X	X	X	X	Calcium signaling pathway
hsa04060	X	X	X	X	X	X	X	X	X	X	X	X	Cytokine-cytokine receptor interaction
hsa04062	X	X	X	X	X	X	X	X	X	X	X	X	Chemokine signaling pathway
hsa04080	X	X	X	X	X	X	X	X	X	X	X	X	Neuroactive ligand-receptor interaction
hsa04110	X	X	X	X	X	X	X	X	X	X	X	X	Cell cycle
hsa04114	X	X	X	X	X	X	X	X	X	X	X	X	Oocyte meiosis
hsa04115	X	X	X	X	X	X	X	X	X	X	X	X	p53 signaling pathway
hsa04130	X	X	X	X	X	X	X	X	X	X	X	X	SNARE interactions in vesicular transport
hsa04140	X	X	X	X	X	X	X	X	X	X	X	X	Regulation of autophagy
hsa04142	X	X	X	X	X	X	X	X	X	X	X	X	Lysosome
hsa04150	X	X	X	X	X	X	X	X	X	X	X	X	mTOR signaling pathway
hsa04210	X	X	X	X	X	X	X	X	X	X	X	X	Apoptosis
hsa04270	X	X	X	X	X	X	X	X	X	X	X	X	Vascular smooth muscle contraction
hsa04310	X	X	X	X	X	X	X	X	X	X	X	X	Wnt signaling pathway
hsa04320	X	X	X	X	X	X	X	X	X	X	X	X	Dorso-ventral axis formation
hsa04330	X	X	X	X	X	X	X	X	X	X	X	X	Notch signaling pathway
hsa04340	X	X	X	X	X	X	X	X	X	X	X	X	Hedgehog signaling pathway
hsa04350	X	X	X	X	X	X	X	X	X	X	X	X	TGF-beta signaling pathway
hsa04360	X	X	X	X	X	X	X	X	X	X	X	X	Axon guidance
hsa04370	X	X	X	X	X	X	X	X	X	X	X	X	VEGF signaling pathway
hsa04510	X	X	X	X	X	X	X	X	X	X	X	X	Focal adhesion
hsa04512	X	X	X	X	X	X	X	X	X	X	X	X	ECM-receptor interaction
hsa04530	X	X	X	X	X	X	X	X	X	X	X	X	Tight junction
hsa04540	X	X	X	X	X	X	X	X	X	X	X	X	Gap junction
hsa04610	X	X	X	X	X	X	X	X	X	X	X	X	Complement and coagulation cascades
hsa04612	X	X	X	X	X	X	X	X	X	X	X	X	Antigen processing and presentation
hsa04620	X	X	X	X	X	X	X	X	X	X	X	X	Toll-like receptor signaling pathway
hsa04621	X	X	X	X	X	X	X	X	X	X	X	X	NOD-like receptor signaling pathway
hsa04622	X	X	X	X	X	X	X	X	X	X	X	X	RIG-I-like receptor signaling pathway
hsa04623	X	X	X	X	X	X	X	X	X	X	X	X	Cytosolic DNA-sensing pathway
hsa04630	X	X	X	X	X	X	X	X	X	X	X	X	Jak-STAT signaling pathway
hsa04650	X	X	X	X	X	X	X	X	X	X	X	X	Natural killer cell mediated cytotoxicity
hsa04660	X	X	X	X	X	X	X	X	X	X	X	X	T cell receptor signaling pathway
hsa04662	X	X	X	X	X	X	X	X	X	X	X	X	B cell receptor signaling pathway
hsa04664	X	X	X	X	X	X	X	X	X	X	X	X	Fc epsilon RI signaling pathway
hsa04666	X	X	X	X	X	X	X	X	X	X	X	X	Fc gamma R-mediated phagocytosis
hsa04670	X	X	X	X	X	X	X	X	X	X	X	X	Leukocyte transendothelial migration
hsa04672	X	X	X	X	X	X	X	X	X	X	X	X	Intestinal immune network for IgA production
hsa04710	X	X	X		X	X	X	X	X		X	X	Circadian rhythm
hsa04720	X	X	X	X	X	X	X	X	X	X	X	X	Long-term potentiation
hsa04722	X	X	X	X	X	X	X	X	X	X	X	X	Neurotrophin signaling pathway
hsa04730	X	X	X	X	X	X	X	X	X	X	X	X	Long-term depression
hsa04740	X	X	X	X	X	X	X	X	X	X	X	X	Olfactory transduction
hsa04742	X	X	X	X	X	X	X	X	X	X	X	X	Taste transduction
hsa04810	X	X	X	X	X	X	X	X	X	X	X	X	Regulation of actin cytoskeleton
hsa04910	X	X	X	X	X	X	X	X	X	X	X	X	Insulin signaling pathway
hsa04912	X	X	X	X	X	X	X	X	X	X	X	X	GnRH signaling pathway
hsa04914	X	X	X	X	X	X	X	X	X	X	X	X	Progesterone-mediated oocyte maturation
hsa04916	X	X	X	X	X	X	X	X	X	X	X	X	Melanogenesis
hsa04920	X	X	X	X	X	X	X	X	X	X	X	X	Adipocytokine signaling pathway
hsa04930	X	X	X	X	X	X	X	X	X	X	X	X	Type II diabetes mellitus
hsa04950	X	X	X	X	X	X	X	X	X	X	X	X	Maturity onset diabetes of the young
hsa04960	X	X	X	X	X	X	X	X	X	X	X	X	Aldosterone-regulated sodium reabsorption
hsa05010	X	X	X	X	X	X	X	X	X	X	X	X	Alzheimer's disease
hsa05012	X	X	X	X	X	X	X	X	X	X	X	X	Parkinson's disease
hsa05014	X	X	X	X	X	X	X	X	X	X	X	X	Amyotrophic lateral sclerosis (ALS)
hsa05016	X	X	X	X	X	X	X	X	X	X	X	X	Huntington's disease
hsa05020	X	X	X	X	X	X	X	X	X	X	X	X	Prion diseases
hsa05110	X	X	X	X	X	X	X	X	X	X	X	X	Vibrio cholerae infection
hsa05120	X	X	X	X	X	X	X	X	X	X	X	X	Epithelial cell signaling in Helicobacter pylori infec
hsa05130	X	X	X	X	X	X	X	X	X	X	X	X	Pathogenic Escherichia coli infection
hsa05200	X	X	X	X	X	X	X	X	X	X	X	X	Pathways in cancer
hsa05210	X	X	X	X	X	X	X	X	X	X	X	X	Colorectal cancer
hsa05211	X	X	X	X	X	X	X	X	X	X	X	X	Renal cell carcinoma
hsa05212	X	X	X	X	X	X	X	X	X	X	X	X	Pancreatic cancer
hsa05213	X	X	X	X	X	X	X	X	X	X	X	X	Endometrial cancer
hsa05214	X	X	X	X	X	X	X	X	X	X	X	X	Glioma
hsa05215	X	X	X	X	X	X	X	X	X	X	X	X	Prostate cancer
hsa05217	X	X	X	X	X	X	X	X	X	X	X	X	Thyroid cancer
hsa05218	X	X	X	X	X	X	X	X	X	X	X	X	Basal cell carcinoma
hsa05219	X	X	X	X	X	X	X	X	X	X	X	X	Melanoma
hsa05220	X	X	X	X	X	X	X	X	X	X	X	X	Bladder cancer
hsa05221	X	X	X	X	X	X	X	X	X	X	X	X	Chronic myeloid leukemia
hsa05222	X	X	X	X	X	X	X	X	X	X	X	X	Acute myeloid leukemia
hsa05223	X	X	X	X	X	X	X	X	X	X	X	X	Small cell lung cancer
hsa05320	X	X	X	X	X	X	X	X	X	X	X	X	Non-small cell lung cancer
hsa05322	X	X	X	X	X	X	X	X	X	X	X	X	Autoimmune thyroid disease
hsa05330	X	X	X	X	X	X	X	X	X	X	X	X	Systemic lupus erythematosus
hsa05412	X	X	X	X	X	X	X	X	X	X	X	X	Allograft rejection
hsa05414	X	X	X	X	X	X	X	X	X	X	X	X	Arrhythmogenic right ventricular cardiomyopathy (ARVC)
hsa05416	X	X	X	X	X	X	X	X	X	X	X	X	Dilated cardiomyopathy
hsa05216	X	X	X	X	X	X	X	X	X	X	X	X	Viral myocarditis

## Sheet: Read me
	This Excel file contains information about significant pathways with CCRCC data sets, where D1 = GSE781, D2 = GSE6344, D3 = GSE15641, D4 = GSE14994, D5 = GSE11024 and D6 = GSE14762
	General format of these result tables
	row1:	Data sets
	row2:	Scaled data or not (original = unscaled, 1log2 = logarithm scaled)
	row3:	Limma or ROTS used to detect DE genes if applicable
	rest:	First column is a KEGG id of pathway and the last one is the name of corresponding pathway. Others are X if FDR of the pathway is less than 0.05 and empty otherwise.
